# Supplementary material for: Early Expression of Tet1 and Tet2 in Mouse Zygotes Altered DNA Methylation Status and Affected Embryonic Development
Source: Int J Mol Sci. 2022 Jul 31;23(15):8495. doi: 10.3390/ijms23158495 (PMC9369288; doi:10.3390/ijms23158495)
Supplement: Supplementary file 1 [file ijms-23-08495-s001.zip]

Archive with 1 entries (1 files):
- ijms-1829847-supplementary.pdf
